# Supplementary material for: Effect of Stevioside (Stevia rebaudiana) on Entamoeba histolytica Trophozoites
Source: Pathogens. 2024 Apr 30;13(5):373. doi: 10.3390/pathogens13050373 (PMC11123825; doi:10.3390/pathogens13050373)
Supplement: Supplementary file 1 [file pathogens-13-00373-s001.zip]

Archive with 1 entries (1 files):
- pathogens-2950466-supplementary.pdf
